# Supplementary material for: The Effect of One-Year Fermentation of Maesil Fruit (Prunus mume) Sugar Syrup on Amygdalin Level: A Natural Toxic Compound
Source: Foods. 2024 Aug 20;13(16):2609. doi: 10.3390/foods13162609 (PMC11353800; doi:10.3390/foods13162609)
Supplement: Supplementary file 1 [file foods-13-02609-s001.zip]

Archive with 1 entries (1 files):
- foods-3077544-supplementary.pdf
